# Supplementary material for: Primary Liver Perivascular Epithelioid Cell Tumor (PEComa): Case Report and Literature Review
Source: Medicina (Kaunas). 2024 Feb 28;60(3):409. doi: 10.3390/medicina60030409 (PMC10972467; doi:10.3390/medicina60030409)
Supplement: Supplementary file 1 [file medicina-60-00409-s001.zip]

Archive with 1 entries (1 files):
- medicina-2869266-supplementary.pdf
